# Supplementary material for: Utility of a Digital PCR-Based Gene Expression Panel for Detection of Leukemic Cells in Pediatric Acute Lymphoblastic Leukemia
Source: Int J Mol Sci. 2026 Jan 9;27(2):674. doi: 10.3390/ijms27020674 (PMC12840621; doi:10.3390/ijms27020674)
Supplement: Supplementary file 1 [file ijms-27-00674-s001.zip]

Archive with 3 entries (3 files):
- Supp Figure S1.tif
- Supp Figure S2.tif
- Supp Table S1.pdf
